# Supplementary material for: Novel Hydrogen Sulfide Hybrid Derivatives of Keap1-Nrf2 Protein–Protein Interaction Inhibitor Alleviate Inflammation and Oxidative Stress in Acute Experimental Colitis
Source: Antioxidants (Basel). 2023 May 8;12(5):1062. doi: 10.3390/antiox12051062 (PMC10215391; doi:10.3390/antiox12051062)
Supplement: Supplementary file 1 [file antioxidants-12-01062-s001.zip]

Archive with 1 entries (1 files):
- antioxidants-2261601-supplementary.pdf
